# Supplementary material for: Sirtuin Lipoamidase Activity Is Conserved in Bacteria as a Regulator of Metabolic Enzyme Complexes
Source: mBio. 2017 Sep 12;8(5):e01096-17. doi: 10.1128/mBio.01096-17 (PMC5596343; doi:10.1128/mBio.01096-17)
Supplement: TABLE S1 [file mbo004173480st1.xlsx]

## Sheet: Sheet1
DDA MS Analysis
(Spectral Counts, n=1)
Protein	αHis-CobB IP	αIgG IP
CobB	379	56
PDH E1	93	26
ODP2	49	13
DLDH	26	9
OGDH	34	0
ODO2	19	0
GCSP	17	0
GCST	11	0
GCSH	x	x
LipA	7	0
LplA	2	0
